# Supplementary material for: A population genomic characterization of copy number variation in the opportunistic fungal pathogen Aspergillus fumigatus
Source: PLoS One. 2018 Aug 2;13(8):e0201611. doi: 10.1371/journal.pone.0201611 (PMC6072042; doi:10.1371/journal.pone.0201611)
Supplement: S1 Table — (XLSX) [file pone.0201611.s002.xlsx]

## Sheet: Sheet1
S1 Table. NCBI Sequence Read Archive run accession numbers, and Structure populations assignment (K = 12) for all analyzed A. fumigatus isolates.
Isolate_ID	Taxa_ID	Biosample_ID	NCBI_SRA_ID	Structure Population (K = 12)	Geographic location	Environmental/Clinal isolates	Resistance/Susceptible	Publication DOI
Afum_IFM_55369	IFM 55369	SAMD00013557	DRS013318	1	Japan(Ishikawa)	C		doi: 10.1093/mmy/myv003
Afum_IFM_58026	IFM 58026	SAMD00013550	DRS015319	1	Japan(Tottori)	C		doi: 10.1093/mmy/myv003
Afum_IFM_58029	IFM 58029	SAMD00013545	DRS015320	1	Japan(Nagasaki)	C		doi: 10.1093/mmy/myv003
Afum_IFM_58401	IFM 58401	SAMD00013548	DRS015320	1	Japan(Chiba)	C		doi: 10.1093/mmy/myv003
Afum_IFM_59056	IFM 59056	SAMD00013552	DRS013319	1	Japan(Chiba)	C		doi: 10.1093/mmy/myv003
Afum_IFM_59073	IFM 59073	SAMD00013554	DRS013323	1	Japan(Chiba)	C		doi: 10.1093/mmy/myv003
Afum_IFM_59359	IFM 59359	SAMD00013546	DRS013320	1	Japan(Chiba)	C		doi: 10.1093/mmy/myv003
Afum_IFM_59361	IFM 59361	SAMD00013551	DRS013321	1	Japan(Chiba)	C		doi: 10.1093/mmy/myv003
Afum_IFM_59365	IFM 59365	SAMD00013555	DRS015322	1	Japan(Chiba)	C		doi: 10.1093/mmy/myv003
Afum_IFM_59777	IFM 59777	SAMD00013547	DRS015323	1	Japan(Okayama)	C		doi: 10.1093/mmy/myv003
Afum_IFM_60514	IFM 60514	SAMD00013544	DRS013322	4_12	Japan(Chiba)	C		doi: 10.1093/mmy/myv003
Afum_IFM_61118	IFM 61118	SAMD00013543	DRS015324	1	Japan(Chiba)	C		doi: 10.1093/mmy/myv003
Afum_IFM_61407	IFM 61407	SAMD00013549	DRS013324	4_12	Japan(Chiba)	C		doi: 10.1093/mmy/myv003
Afum_IFM_61578	IFM 61578	SAMD00013553	DRS015325	1	Japan(Osaka)	C		doi: 10.1093/mmy/myv003
Afum_IFM_61610	IFM 61610	SAMD00013558	DRS013325	4_12	Japan(Tokyo)	C		doi: 10.1093/mmy/myv003
Afum_IFM_62115	IFM 62115	SAMD00013556	DRS015326	1	Japan(Aichi)	C		doi: 10.1093/mmy/myv003
Afum_IFM_62516	IFM 62516	SAMD00013559	DRS015327	1	Japan(Tokyo)	C		doi: 10.1093/mmy/myv003
DRR032(DRR032500,DRR032624)	JCM 10253	SAMD00028353	SRS1330459	4_12
ERR769498	Af293	SAMEA3267226	ERS663170	4_12	UK (Manchester)	C	S	doi: 10.1128/mBio.00536-15
ERR769499	Af65	SAMEA3267227	ERS663171	2	UK	C	R	doi: 10.1128/mBio.00536-15
ERR769500	12-7505446	SAMEA3267220	ERS663164	4_12	UK (Leeds)	C	R	doi: 10.1128/mBio.00536-15
ERR769501	12-7505220	SAMEA3267221	ERS663165	4_12	UK (Leeds)	C	R	doi: 10.1128/mBio.00536-15
ERR769502	09-7500806	SAMEA3267222	ERS663166	1	UK (Leeds)	C	R	doi: 10.1128/mBio.00536-15
ERR769503	12-7504652	SAMEA3267223	ERS663167	2	UK (Leeds)	C	R	doi: 10.1128/mBio.00536-15
ERR769504	12-7504462	SAMEA3267224	ERS663168	1	UK (Leeds)	C	R	doi: 10.1128/mBio.00536-15
ERR769505	12-7505054	SAMEA3267225	ERS663169	2	UK (Leeds)	C	R	doi: 10.1128/mBio.00536-15
ERR769506	08-12-12-13	SAMEA3267228	ERS663172	2	Netherlands (Nijmegen)	C	R	doi: 10.1128/mBio.00536-15
ERR769507	08-36-03-25	SAMEA3267229	ERS663173	2	Netherlands (Nijmegen)	C	R	doi: 10.1128/mBio.00536-15
ERR769508	08-31-08-91	SAMEA3267230	ERS663174	2	Netherlands (Nijmegen) )	C	R	doi: 10.1128/mBio.00536-15
ERR769509	08-19-02-61	SAMEA3267231	ERS663175	4_12	Netherlands (Berghem)	E	R	doi: 10.1128/mBio.00536-15
ERR769510	08-19-02-30	SAMEA3267232	ERS663176	1	Netherlands (Berghem)	E	S	doi: 10.1128/mBio.00536-15
ERR769511	10-01-02-27	SAMEA3267233	ERS663176	4_12	Netherlands (Nijmegen)	C	R	doi: 10.1128/mBio.00536-15
ERR769512	08-19-02-46	SAMEA3267234	ERS663178	4_12	Netherlands (Nijmegen)	E	R	doi: 10.1128/mBio.00536-15
ERR769513	08-19-02-10	SAMEA3267235	ERS663179	4_12	Netherlands (Nijmegen)	E	R	doi: 10.1128/mBio.00536-15
ERR769514	Afu 942/09	SAMEA3267236	ERS663180	3	India (Delhi)	C	R	doi: 10.1128/mBio.00536-15
ERR769515	Afu 1042/09	SAMEA3267237	ERS663181	3	India (Delhi)	C	R	doi: 10.1128/mBio.00536-15
ERR769516	Afu 343/P/11	SAMEA3267238	ERS663182	3	India (Delhi)	C	R	doi: 10.1128/mBio.00536-15
ERR769517	Afu 591/12	SAMEA3267239	ERS663183	3	India (Delhi)	C	R	doi: 10.1128/mBio.00536-15
ERR769518	Afu 124/E11	SAMEA3267240	ERS663184	3	India (Delhi)	C	R	doi: 10.1128/mBio.00536-15
ERR769519	Afu 166/E11	SAMEA3267241	ERS663185	3	India (Bihar)	C	R	doi: 10.1128/mBio.00536-15
ERR769520	Afu 257/E11	SAMEA3267242	ERS663186	3	India (Bihar)	C	R	doi: 10.1128/mBio.00536-15
ERR769521	Afu 218/E11	SAMEA3267243	ERS663187	3	India (Delhi)	C	R	doi: 10.1128/mBio.00536-15
SRR068950	A1163	SAMN00115744	SRS117277	4_12	Paris, France	C
SRR2954803	LMB-35Aa	SAMN04219459	SRS1175213	4_12	Peruvian rainforest	E		doi: 10.1016/j.jbiotec.2017.04.010
SRR4002443	ISSFT-021	SAMN05511648	SRS1602803	4_12	International Space Station	E		doi: 10.1128/mSphere.00227-16
SRR4002444	IF1SW-F4	SAMN05511649	SRS1602804	4_12	International Space Station	E		doi: 10.1128/mSphere.00227-16
SRR617720	AF41	SAMN01815885	SRS375791	4_12	California	C	S
SRR617721	AF72	SAMN01815886	SRS375792	4_12	California	C
SRR617722	AF90	SAMN01815887	SRS375793	4_12	San Francisco,Calif., with AIDS	C	R
SRR617723	F12041	SAMN01815888	SRS375794	2	Manchester	C	R
SRR617724	F12219	SAMN01815889	SRS375795	4_12		C	R
SRR617725	F12636	SAMN01815890	SRS375796	2		C	R
SRR617726	F13535	SAMN01815891	SRS375797	2		C	R
SRR617727	F13619	SAMN01815892	SRS375798	2			R
SRR617728	F13952	SAMN01815893	SRS375799	2			R
SRR617729	F14403	SAMN01815894	SRS375800	4_12			R
SRR617730	F14513G	SAMN01815895	SRS375801	2			R
SRR617731	F14532	SAMN01815896	SRS375802	2			R
SRR617732	F14946G	SAMN01815897	SRS375803	4_12			R
SRR617733	F15390	SAMN01815898	SRS375804	2		C	R
SRR617734	F15927	SAMN01815899	SRS375805	4_12
SRR617735	F16134	SAMN01815900	SRS375806	1			R
SRR617736	F16216	SAMN01815901	SRS375807	2	Manchester	C	R
SRR617737	F16311	SAMN01815902	SRS375808	4_12		C	R
SRR617738	F17582	SAMN01815903	SRS375809	2		C	R
SRR617739	F17729	SAMN01815904	SRS375810	4_12
SRR617740	F17729W	SAMN01815905	SRS375811	4_12
SRR617741	F5211G	SAMN01815906	SRS375812	2			S
SRR617742	F18085	SAMN01815907	SRS375813	4_12		C	R
SRR617744	F7763	SAMN01815909	SRS375815	4_12			R
SRR617745	F17764	SAMN01815910	SRS375816	4_12			S
